# Supplementary material for: Ruler elements in chromatin remodelers set nucleosome array spacing and phasing
Source: Nat Commun. 2021 May 28;12:3232. doi: 10.1038/s41467-021-23015-0 (PMC8163753; doi:10.1038/s41467-021-23015-0)
Supplement: Supplementary file 3 — Supplementary Data 1 [file 41467_2021_23015_MOESM3_ESM.xlsx]

## Sheet: Supplementary data 1
Supplementary Data 1. Summary of experimental details for each reconstituted chromatin sample used in this study. Each replicate is based on an individually assembled SGD chromatin prepared on a different day. The processed data files can be downloaded at GEO (GSE140614).
processed data file	barrier	remodeler	assembeled genome	histone-DNA ratio	replicate	enzyme refill
Rep1_ec_none_INO80_40.bw	none	INO80	E. coli	0.4	1	no
Rep1_ec_Reb1_INO80_40.bw	Reb1	INO80	E. coli	0.4	1	no
Rep1_ec_none_none_40.bw	none	none	E. coli	0.4	1	no
Rep1_sc_none_INO80_40.bw	none	INO80	S. cerevisiae	0.4	1	no
Rep1_sc_Reb1_INO80_40.bw	Reb1	INO80	S. cerevisiae	0.4	1	no
Rep1_sc_none_none_40.bw	none	none	S. cerevisiae	0.4	1	no
Rep1_sc_none_INO80_80.bw	none	INO80	S. cerevisiae	0.8	1	no
Rep1_sc_Reb1_INO80_80.bw	Reb1	INO80	S. cerevisiae	0.8	1	no
Rep1_sc_none_none_80.bw	none	none	S. cerevisiae	0.8	1	no
Rep2_ec_none_INO80_40.bw	none	INO80	E. coli	0.4	2	no
Rep2_ec_Reb1_INO80_40.bw	Reb1	INO80	E. coli	0.4	2	no
Rep2_ec_Reb1_Chd1_40.bw	Reb1	Chd1	E. coli	0.4	2	no
Rep2_ec_Reb1_ISW2_40.bw	Reb1	ISW2	E. coli	0.4	2	no
Rep2_sp_none_INO80_40.bw	none	INO80	S. pombe	0.4	2	no
Rep2_sp_Reb1_INO80_40.bw	Reb1	INO80	S. pombe	0.4	2	no
Rep2_sp_Reb1_Chd1_40.bw	Reb1	Chd1	S. pombe	0.4	2	no
Rep2_sp_Reb1_ISW2_40.bw	Reb1	ISW2	S. pombe	0.4	2	no
Rep2_sp_none_INO80_80.bw	none	INO80	S. pombe	0.8	2	no
Rep2_sp_Reb1_INO80_80.bw	Reb1	INO80	S. pombe	0.8	2	no
Rep2_sp_Reb1_Chd1_80.bw	Reb1	Chd1	S. pombe	0.8	2	no
Rep2_sp_Reb1_ISW2_80.bw	Reb1	ISW2	S. pombe	0.8	2	no
Rep2_sc_none_none_40.bw	none	none	S. cerevisiae	0.4	2	no
Rep2_sc_Reb1_INO80_40.bw	Reb1	INO80	S. cerevisiae	0.4	2	no
Rep2_sc_none_INO80_40.bw	none	INO80	S. cerevisiae	0.4	2	no
Rep2_sc_Reb1_Chd1_40.bw	Reb1	Chd1	S. cerevisiae	0.4	2	no
Rep2_sc_BamHI_INO80_40.bw	BamHI	INO80	S. cerevisiae	0.4	2	no
Rep2_sc_none_ISW2_40.bw	none	ISW2	S. cerevisiae	0.4	2	no
Rep2_sc_Reb1_ISW2_40.bw	Reb1	ISW2	S. cerevisiae	0.4	2	no
Rep2_sc_BamHI_ISW2_80.bw	BamHI	ISW2	S. cerevisiae	0.8	2	no
Rep2_sc_Reb1_INO80_80.bw	Reb1	INO80	S. cerevisiae	0.8	2	no
Rep2_sc_Reb1_Chd1_80.bw	Reb1	Chd1	S. cerevisiae	0.8	2	no
Rep2_sc_none_none_80.bw	none	none	S. cerevisiae	0.8	2	no
Rep2_sc_none_INO80_80.bw	none	INO80	S. cerevisiae	0.8	2	no
Rep2_sc_BamHI_INO80_80.bw	BamHI	INO80	S. cerevisiae	0.8	2	no
Rep2_sc_BamHI_ISW2_40.bw	BamHI	ISW2	S. cerevisiae	0.4	2	no
Rep2_sc_none_ISW2_80.bw	none	ISW2	S. cerevisiae	0.8	2	no
Rep2_sc_Reb1_ISW2_80.bw	Reb1	ISW2	S. cerevisiae	0.8	2	no
Rep3_ec_BamHI_INO80_20.bw	BamHI	INO80	E. coli	0.2	3	no
Rep3_ec_Reb1_INO80_20.bw	Reb1	INO80	E. coli	0.2	3	no
Rep3_ec_Reb1_ISW2_20.bw	Reb1	ISW2	E. coli	0.2	3	no
Rep3_ec_BamHI_ISW2_20.bw	BamHI	ISW2	E. coli	0.2	3	no
Rep3_ec_none_none_20.bw	none	none	E. coli	0.2	3	no
Rep3_ec_Reb1_ISW1a_20.bw	Reb1	ISW1a	E. coli	0.2	3	no
Rep3_ec_BamHI_ISW1a_20.bw	BamHI	ISW1a	E. coli	0.2	3	no
Rep3_ec_none_INO80_20.bw	none	INO80	E. coli	0.2	3	no
Rep3_ec_BamHI_none_40.bw	BamHI	none	E. coli	0.4	3	no
Rep3_ec_BamHI_INO80_40.bw	BamHI	INO80	E. coli	0.4	3	no
Rep3_ec_Reb1_INO80_40.bw	Reb1	INO80	E. coli	0.4	3	no
Rep3_ec_none_none_40.bw	none	none	E. coli	0.4	3	no
Rep3_ec_none_Chd1_40.bw	none	Chd1	E. coli	0.4	3	no
Rep3_ec_Reb1_Chd1_40.bw	Reb1	Chd1	E. coli	0.4	3	no
Rep3_ec_BamHI_Chd1_40.bw	BamHI	Chd1	E. coli	0.4	3	no
Rep3_ec_none_INO80_40.bw	none	INO80	E. coli	0.4	3	no
Rep3_ec_BamHI_INO80_80.bw	BamHI	INO80	E. coli	0.8	3	no
Rep3_ec_none_INO80_80.bw	none	INO80	E. coli	0.8	3	no
Rep3_ec_Reb1_INO80_80.bw	Reb1	INO80	E. coli	0.8	3	no
Rep3_ec_Reb1_ISW2_80.bw	Reb1	ISW2	E. coli	0.8	3	no
Rep3_ec_BamHI_ISW2_80.bw	BamHI	ISW2	E. coli	0.8	3	no
Rep3_ec_none_none_80.bw	none	none	E. coli	0.8	3	no
Rep3_ec_none_Chd1_80.bw	none	Chd1	E. coli	0.8	3	no
Rep3_ec_Reb1_Chd1_80.bw	Reb1	Chd1	E. coli	0.8	3	no
Rep3_ec_BamHI_Chd1_80.bw	BamHI	Chd1	E. coli	0.8	3	no
Rep3_ec_BamHI_ISW1a_80.bw	BamHI	ISW1a	E. coli	0.8	3	no
Rep3_ec_Reb1_ISW1a_80.bw	Reb1	ISW1a	E. coli	0.8	3	no
Rep3_sc_Reb1_INO80_20.bw	Reb1	INO80	S. cerevisiae	0.2	3	no
Rep3_sc_none_none_20.bw	none	none	S. cerevisiae	0.2	3	no
Rep3_sc_BamHI_INO80_20.bw	BamHI	INO80	S. cerevisiae	0.2	3	no
Rep3_sc_BamHI_ISW2_20.bw	BamHI	ISW2	S. cerevisiae	0.2	3	no
Rep3_sc_Reb1_ISW2_20.bw	Reb1	ISW2	S. cerevisiae	0.2	3	no
Rep3_sc_Reb1_Chd1_20.bw	Reb1	Chd1	S. cerevisiae	0.2	3	no
Rep3_sc_none_Chd1_20.bw	none	Chd1	S. cerevisiae	0.2	3	no
Rep3_sc_Reb1_ISW1a_20.bw	Reb1	ISW1a	S. cerevisiae	0.2	3	no
Rep3_sc_none_INO80_20.bw	none	INO80	S. cerevisiae	0.2	3	no
Rep3_sc_BamHI_none_40.bw	BamHI	none	S. cerevisiae	0.4	3	no
Rep3_sc_BamHI_INO80_40.bw	BamHI	INO80	S. cerevisiae	0.4	3	no
Rep3_sc_Reb1_INO80_40.bw	Reb1	INO80	S. cerevisiae	0.4	3	no
Rep3_sc_BamHI_ISW2_40.bw	BamHI	ISW2	S. cerevisiae	0.4	3	no
Rep3_sc_none_none_40.bw	none	none	S. cerevisiae	0.4	3	no
Rep3_sc_Reb1_ISW2_40.bw	Reb1	ISW2	S. cerevisiae	0.4	3	no
Rep3_sc_none_Chd1_40.bw	none	Chd1	S. cerevisiae	0.4	3	no
Rep3_sc_Reb1_Chd1_40.bw	Reb1	Chd1	S. cerevisiae	0.4	3	no
Rep3_sc_BamHI_Chd1_40.bw	BamHI	Chd1	S. cerevisiae	0.4	3	no
Rep3_sc_Reb1_ISW1a_40.bw	Reb1	ISW1a	S. cerevisiae	0.4	3	no
Rep3_sc_none_INO80_40.bw	none	INO80	S. cerevisiae	0.4	3	no
Rep3_sc_BamHI_INO80_80.bw	BamHI	INO80	S. cerevisiae	0.8	3	no
Rep3_sc_none_INO80_80.bw	none	INO80	S. cerevisiae	0.8	3	no
Rep3_sc_Reb1_INO80_80.bw	Reb1	INO80	S. cerevisiae	0.8	3	no
Rep3_sc_BamHI_ISW2_80.bw	BamHI	ISW2	S. cerevisiae	0.8	3	no
Rep3_sc_none_none_80.bw	none	none	S. cerevisiae	0.8	3	no
Rep3_sc_Reb1_ISW2_80.bw	Reb1	ISW2	S. cerevisiae	0.8	3	no
Rep3_sc_none_Chd1_80.bw	none	Chd1	S. cerevisiae	0.8	3	no
Rep3_sc_Reb1_Chd1_80.bw	Reb1	Chd1	S. cerevisiae	0.8	3	no
Rep3_sc_BamHI_Chd1_80.bw	BamHI	Chd1	S. cerevisiae	0.8	3	no
Rep3_sp_BamHI_INO80_20.bw	BamHI	INO80	S. pombe	0.2	3	no
Rep3_sp_none_none_20.bw	none	none	S. pombe	0.2	3	no
Rep3_sp_Reb1_INO80_20.bw	Reb1	INO80	S. pombe	0.2	3	no
Rep3_sp_none_INO80_20.bw	none	INO80	S. pombe	0.2	3	no
Rep3_sp_BamHI_none_40.bw	BamHI	none	S. pombe	0.4	3	no
Rep3_sp_BamHI_INO80_40.bw	BamHI	INO80	S. pombe	0.4	3	no
Rep3_sp_none_none_40.bw	none	none	S. pombe	0.4	3	no
Rep3_sp_Reb1_INO80_40.bw	Reb1	INO80	S. pombe	0.4	3	no
Rep3_sp_none_Chd1_40.bw	none	Chd1	S. pombe	0.4	3	no
Rep3_sp_Reb1_Chd1_40.bw	Reb1	Chd1	S. pombe	0.4	3	no
Rep3_sp_none_INO80_40.bw	none	INO80	S. pombe	0.4	3	no
Rep3_sp_BamHI_INO80_80.bw	BamHI	INO80	S. pombe	0.8	3	no
Rep3_sp_none_none_80.bw	none	none	S. pombe	0.8	3	no
Rep3_sp_none_Chd1_80.bw	none	Chd1	S. pombe	0.8	3	no
Rep3_sp_Reb1_Chd1_80.bw	Reb1	Chd1	S. pombe	0.8	3	no
Rep3_sp_none_INO80_80.bw	none	INO80	S. pombe	0.8	3	no
Rep3_sp_Reb1_INO80_80.bw	Reb1	INO80	S. pombe	0.8	3	no
Rep4_ec_Reb1_INO80_20.bw	Reb1	INO80	E. coli	0.2	4	no
Rep4_ec_Reb1_ISW2_20.bw	Reb1	ISW2	E. coli	0.2	4	no
Rep4_ec_none_INO80_20.bw	none	INO80	E. coli	0.2	4	no
Rep4_ec_none_none_20.bw	none	none	E. coli	0.2	4	no
Rep4_ec_BamHI_INO80_80.bw	BamHI	INO80	E. coli	0.8	4	no
Rep4_ec_none_ISW1a_40.bw	none	ISW1a	E. coli	0.4	4	no
Rep4_ec_Reb1_ISW1a_40.bw	Reb1	ISW1a	E. coli	0.4	4	no
Rep4_ec_none_none_40.bw	none	none	E. coli	0.4	4	no
Rep4_ec_BamHI_INO80_20.bw	BamHI	INO80	E. coli	0.2	4	no
Rep4_ec_none_INO80_80.bw	none	INO80	E. coli	0.8	4	no
Rep4_ec_Reb1_INO80_80.bw	Reb1	INO80	E. coli	0.8	4	no
Rep4_ec_Reb1_ISW2_80.bw	Reb1	ISW2	E. coli	0.8	4	no
Rep4_ec_Reb1_ISW1a_80.bw	Reb1	ISW1a	E. coli	0.8	4	no
Rep4_ec_BamHI_ISW1a_80.bw	BamHI	ISW1a	E. coli	0.8	4	no
Rep4_ec_none_none_80.bw	none	none	E. coli	0.8	4	no
Rep4_sc_none_INO80_20.bw	none	INO80	S. cerevisiae	0.2	4	no
Rep4_sc_none_ISW2_20.bw	none	ISW2	S. cerevisiae	0.2	4	no
Rep4_sc_Reb1_ISW2_20.bw	Reb1	ISW2	S. cerevisiae	0.2	4	no
Rep4_sc_Reb1_INO80_20.bw	Reb1	INO80	S. cerevisiae	0.2	4	no
Rep4_sc_BamHI_ISW2_20.bw	BamHI	ISW2	S. cerevisiae	0.2	4	no
Rep4_sc_none_ISW1a_20.bw	none	ISW1a	S. cerevisiae	0.2	4	no
Rep4_sc_Reb1_ISW1a_20.bw	Reb1	ISW1a	S. cerevisiae	0.2	4	no
Rep4_sc_BamHI_INO80_20.bw	BamHI	INO80	S. cerevisiae	0.2	4	no
Rep4_sc_Reb1_Chd1_20.bw	Reb1	Chd1	S. cerevisiae	0.2	4	no
Rep4_sc_none_none_20.bw	none	none	S. cerevisiae	0.2	4	no
Rep4_sc_Reb1_INO80_40.bw	Reb1	INO80	S. cerevisiae	0.4	4	no
Rep4_sc_none_ISW1a_40.bw	none	ISW1a	S. cerevisiae	0.4	4	no
Rep4_sc_Reb1_ISW1a_40.bw	Reb1	ISW1a	S. cerevisiae	0.4	4	no
Rep4_sc_none_INO80_40.bw	none	INO80	S. cerevisiae	0.4	4	no
Rep4_sc_none_none_40.bw	none	none	S. cerevisiae	0.4	4	no
Rep4_sc_Reb1_Chd1_40.bw	Reb1	Chd1	S. cerevisiae	0.4	4	no
Rep4_sc_BamHI_INO80_80.bw	BamHI	INO80	S. cerevisiae	0.8	4	no
Rep4_sc_Reb1_ISW1a_80.bw	Reb1	ISW1a	S. cerevisiae	0.8	4	no
Rep4_sc_none_INO80_80.bw	none	INO80	S. cerevisiae	0.8	4	no
Rep4_sc_Reb1_INO80_80.bw	Reb1	INO80	S. cerevisiae	0.8	4	no
Rep4_sc_Reb1_Chd1_80.bw	Reb1	Chd1	S. cerevisiae	0.8	4	no
Rep4_sp_none_INO80_20.bw	none	INO80	S. pombe	0.2	4	no
Rep4_sp_Reb1_INO80_20.bw	Reb1	INO80	S. pombe	0.2	4	no
Rep4_sp_BamHI_INO80_20.bw	BamHI	INO80	S. pombe	0.2	4	no
Rep4_sp_none_none_20.bw	none	none	S. pombe	0.2	4	no
Rep4_sp_none_ISW1a_40.bw	none	ISW1a	S. pombe	0.4	4	no
Rep4_sp_Reb1_ISW1a_40.bw	Reb1	ISW1a	S. pombe	0.4	4	no
Rep4_sp_none_none_40.bw	none	none	S. pombe	0.4	4	no
Rep4_sp_Reb1_ISW1a_80.bw	Reb1	ISW1a	S. pombe	0.8	4	no
Rep4_sp_BamHI_ISW1a_80.bw	BamHI	ISW1a	S. pombe	0.8	4	no
Rep4_sp_none_none_80.bw	none	none	S. pombe	0.8	4	no
Rep5_ec_none_none_20.bw	none	none	E. coli	0.2	5	no
Rep5_sc_none_none_20.bw	none	none	S. cerevisiae	0.2	5	no
Rep5_sp_none_none_20.bw	none	none	S. pombe	0.2	5	no
Rep5_ec_none_ISW2_20.bw	none	ISW2	E. coli	0.2	5	no
Rep5_sc_none_ISW2_20.bw	none	ISW2	S. cerevisiae	0.2	5	no
Rep5_sp_none_ISW2_20.bw	none	ISW2	S. pombe	0.2	5	no
Rep5_ec_none_INO80_20.bw	none	INO80	E. coli	0.2	5	no
Rep5_sc_none_INO80_20.bw	none	INO80	S. cerevisiae	0.2	5	no
Rep5_sp_none_INO80_20.bw	none	INO80	S. pombe	0.2	5	no
Rep5_ec_none_ISW1a_20.bw	none	ISW1a	E. coli	0.2	5	no
Rep5_sc_none_ISW1a_20.bw	none	ISW1a	S. cerevisiae	0.2	5	no
Rep5_sp_none_ISW1a_20.bw	none	ISW1a	S. pombe	0.2	5	no
Rep5_ec_Reb1_none_20.bw	Reb1	none	E. coli	0.2	5	no
Rep5_sc_Reb1_none_20.bw	Reb1	none	S. cerevisiae	0.2	5	no
Rep5_sp_Reb1_none_20.bw	Reb1	none	S. pombe	0.2	5	no
Rep5_ec_Reb1_INO80_20.bw	Reb1	INO80	E. coli	0.2	5	no
Rep5_sc_Reb1_INO80_20.bw	Reb1	INO80	S. cerevisiae	0.2	5	no
Rep5_sp_Reb1_INO80_20.bw	Reb1	INO80	S. pombe	0.2	5	no
Rep5_ec_Reb1_ISW1a_20.bw	Reb1	ISW1a	E. coli	0.2	5	no
Rep5_sc_Reb1_ISW1a_20.bw	Reb1	ISW1a	S. cerevisiae	0.2	5	no
Rep5_sp_Reb1_ISW1a_20.bw	Reb1	ISW1a	S. pombe	0.2	5	no
Rep5_ec_Reb1_ISW2_20.bw	Reb1	ISW2	E. coli	0.2	5	no
Rep5_sc_Reb1_ISW2_20.bw	Reb1	ISW2	S. cerevisiae	0.2	5	no
Rep5_sp_Reb1_ISW2_20.bw	Reb1	ISW2	S. pombe	0.2	5	no
Rep5_ec_BamHI_none_20.bw	BamHI	none	E. coli	0.2	5	no
Rep5_sc_BamHI_none_20.bw	BamHI	none	S. cerevisiae	0.2	5	no
Rep5_sp_BamHI_none_20.bw	BamHI	none	S. pombe	0.2	5	no
Rep5_ec_BamHI_INO80_20.bw	BamHI	INO80	E. coli	0.2	5	no
Rep5_sc_BamHI_INO80_20.bw	BamHI	INO80	S. cerevisiae	0.2	5	no
Rep5_sp_BamHI_INO80_20.bw	BamHI	INO80	S. pombe	0.2	5	no
Rep5_ec_BamHI_ISW1a_20.bw	BamHI	ISW1a	E. coli	0.2	5	no
Rep5_sc_BamHI_ISW1a_20.bw	BamHI	ISW1a	S. cerevisiae	0.2	5	no
Rep5_sp_BamHI_ISW1a_20.bw	BamHI	ISW1a	S. pombe	0.2	5	no
Rep5_ec_BamHI_ISW2_20.bw	BamHI	ISW2	E. coli	0.2	5	no
Rep5_sc_BamHI_ISW2_20.bw	BamHI	ISW2	S. cerevisiae	0.2	5	no
Rep5_sp_BamHI_ISW2_20.bw	BamHI	ISW2	S. pombe	0.2	5	no
Rep5_ec_none_ISW2_40.bw	none	ISW2	E. coli	0.4	5	no
Rep5_sc_none_ISW2_40.bw	none	ISW2	S. cerevisiae	0.4	5	no
Rep5_sp_none_ISW2_40.bw	none	ISW2	S. pombe	0.4	5	no
Rep5_ec_none_Fun30_40.bw	none	Fun30	E. coli	0.4	5	no
Rep5_sc_none_Fun30_40.bw	none	Fun30	S. cerevisiae	0.4	5	no
Rep5_sp_none_Fun30_40.bw	none	Fun30	S. pombe	0.4	5	no
Rep5_ec_none_none_40.bw	none	none	E. coli	0.4	5	no
Rep5_sc_none_none_40.bw	none	none	S. cerevisiae	0.4	5	no
Rep5_sp_none_none_40.bw	none	none	S. pombe	0.4	5	no
Rep5_ec_none_INO80_40.bw	none	INO80	E. coli	0.4	5	no
Rep5_sc_none_INO80_40.bw	none	INO80	S. cerevisiae	0.4	5	no
Rep5_sp_none_INO80_40.bw	none	INO80	S. pombe	0.4	5	no
Rep5_ec_none_ISW1a_40.bw	none	ISW1a	E. coli	0.4	5	no
Rep5_sc_none_ISW1a_40.bw	none	ISW1a	S. cerevisiae	0.4	5	no
Rep5_sp_none_ISW1a_40.bw	none	ISW1a	S. pombe	0.4	5	no
Rep5_ec_Reb1_none_40.bw	Reb1	none	E. coli	0.4	5	no
Rep5_sc_Reb1_none_40.bw	Reb1	none	S. cerevisiae	0.4	5	no
Rep5_sp_Reb1_none_40.bw	Reb1	none	S. pombe	0.4	5	no
Rep5_ec_Reb1_INO80_40.bw	Reb1	INO80	E. coli	0.4	5	no
Rep5_sc_Reb1_INO80_40.bw	Reb1	INO80	S. cerevisiae	0.4	5	no
Rep5_sp_Reb1_INO80_40.bw	Reb1	INO80	S. pombe	0.4	5	no
Rep5_ec_Reb1_ISW1a_40.bw	Reb1	ISW1a	E. coli	0.4	5	no
Rep5_sc_Reb1_ISW1a_40.bw	Reb1	ISW1a	S. cerevisiae	0.4	5	no
Rep5_sp_Reb1_ISW1a_40.bw	Reb1	ISW1a	S. pombe	0.4	5	no
Rep5_ec_Reb1_Fun30_40.bw	Reb1	Fun30	E. coli	0.4	5	no
Rep5_sc_Reb1_Fun30_40.bw	Reb1	Fun30	S. cerevisiae	0.4	5	no
Rep5_sp_Reb1_Fun30_40.bw	Reb1	Fun30	S. pombe	0.4	5	no
Rep5_ec_BamHI_none_40.bw	BamHI	none	E. coli	0.4	5	no
Rep5_sc_BamHI_none_40.bw	BamHI	none	S. cerevisiae	0.4	5	no
Rep5_sp_BamHI_none_40.bw	BamHI	none	S. pombe	0.4	5	no
Rep5_ec_BamHI_INO80_40.bw	BamHI	INO80	E. coli	0.4	5	no
Rep5_sc_BamHI_INO80_40.bw	BamHI	INO80	S. cerevisiae	0.4	5	no
Rep5_sp_BamHI_INO80_40.bw	BamHI	INO80	S. pombe	0.4	5	no
Rep5_ec_BamHI_ISW1a_40.bw	BamHI	ISW1a	E. coli	0.4	5	no
Rep5_sc_BamHI_ISW1a_40.bw	BamHI	ISW1a	S. cerevisiae	0.4	5	no
Rep5_sp_BamHI_ISW1a_40.bw	BamHI	ISW1a	S. pombe	0.4	5	no
Rep5_ec_BamHI_Fun30_40.bw	BamHI	Fun30	E. coli	0.4	5	no
Rep5_sc_BamHI_Fun30_40.bw	BamHI	Fun30	S. cerevisiae	0.4	5	no
Rep5_sp_BamHI_Fun30_40.bw	BamHI	Fun30	S. pombe	0.4	5	no
Rep5_ec_none_ISW2_80.bw	none	ISW2	E. coli	0.8	5	no
Rep5_sc_none_ISW2_80.bw	none	ISW2	S. cerevisiae	0.8	5	no
Rep5_sp_none_ISW2_80.bw	none	ISW2	S. pombe	0.8	5	no
Rep5_ec_none_none_80.bw	none	none	E. coli	0.8	5	no
Rep5_sc_none_none_80.bw	none	none	S. cerevisiae	0.8	5	no
Rep5_sp_none_none_80.bw	none	none	S. pombe	0.8	5	no
Rep5_ec_none_INO80_80.bw	none	INO80	E. coli	0.8	5	no
Rep5_sc_none_INO80_80.bw	none	INO80	S. cerevisiae	0.8	5	no
Rep5_sp_none_INO80_80.bw	none	INO80	S. pombe	0.8	5	no
Rep5_ec_none_ISW1a_80.bw	none	ISW1a	E. coli	0.8	5	no
Rep5_sc_none_ISW1a_80.bw	none	ISW1a	S. cerevisiae	0.8	5	no
Rep5_sp_none_ISW1a_80.bw	none	ISW1a	S. pombe	0.8	5	no
Rep5_ec_none_Fun30_80.bw	none	Fun30	E. coli	0.8	5	no
Rep5_sc_none_Fun30_80.bw	none	Fun30	S. cerevisiae	0.8	5	no
Rep5_sp_none_Fun30_80.bw	none	Fun30	S. pombe	0.8	5	no
Rep5_ec_Reb1_none_80.bw	Reb1	none	E. coli	0.8	5	no
Rep5_sc_Reb1_none_80.bw	Reb1	none	S. cerevisiae	0.8	5	no
Rep5_sp_Reb1_none_80.bw	Reb1	none	S. pombe	0.8	5	no
Rep5_ec_Reb1_INO80_80.bw	Reb1	INO80	E. coli	0.8	5	no
Rep5_sc_Reb1_INO80_80.bw	Reb1	INO80	S. cerevisiae	0.8	5	no
Rep5_sp_Reb1_INO80_80.bw	Reb1	INO80	S. pombe	0.8	5	no
Rep5_ec_Reb1_ISW1a_80.bw	Reb1	ISW1a	E. coli	0.8	5	no
Rep5_sc_Reb1_ISW1a_80.bw	Reb1	ISW1a	S. cerevisiae	0.8	5	no
Rep5_sp_Reb1_ISW1a_80.bw	Reb1	ISW1a	S. pombe	0.8	5	no
Rep5_ec_Reb1_Fun30_80.bw	Reb1	Fun30	E. coli	0.8	5	no
Rep5_sc_Reb1_Fun30_80.bw	Reb1	Fun30	S. cerevisiae	0.8	5	no
Rep5_sp_Reb1_Fun30_80.bw	Reb1	Fun30	S. pombe	0.8	5	no
Rep5_ec_Reb1_INO80_80_refill.bw	Reb1	INO80	E. coli	0.8	5	yes
Rep5_sc_Reb1_INO80_80_refill.bw	Reb1	INO80	S. cerevisiae	0.8	5	yes
Rep5_sp_Reb1_INO80_80_refill.bw	Reb1	INO80	S. pombe	0.8	5	yes
Rep5_ec_Reb1_ISW1a_80_refill.bw	Reb1	ISW1a	E. coli	0.8	5	yes
Rep5_sc_Reb1_ISW1a_80_refill.bw	Reb1	ISW1a	S. cerevisiae	0.8	5	yes
Rep5_sp_Reb1_ISW1a_80_refill.bw	Reb1	ISW1a	S. pombe	0.8	5	yes
Rep5_ec_Reb1_ISW2_80_refill.bw	Reb1	ISW2	E. coli	0.8	5	yes
Rep5_sc_Reb1_ISW2_80_refill.bw	Reb1	ISW2	S. cerevisiae	0.8	5	yes
Rep5_sp_Reb1_ISW2_80_refill.bw	Reb1	ISW2	S. pombe	0.8	5	yes
Rep5_ec_BamHI_none_80.bw	BamHI	none	E. coli	0.8	5	no
Rep5_sc_BamHI_none_80.bw	BamHI	none	S. cerevisiae	0.8	5	no
Rep5_sp_BamHI_none_80.bw	BamHI	none	S. pombe	0.8	5	no
Rep5_ec_BamHI_INO80_80.bw	BamHI	INO80	E. coli	0.8	5	no
Rep5_sc_BamHI_INO80_80.bw	BamHI	INO80	S. cerevisiae	0.8	5	no
Rep5_sp_BamHI_INO80_80.bw	BamHI	INO80	S. pombe	0.8	5	no
Rep5_ec_BamHI_ISW1a_80.bw	BamHI	ISW1a	E. coli	0.8	5	no
Rep5_sc_BamHI_ISW1a_80.bw	BamHI	ISW1a	S. cerevisiae	0.8	5	no
Rep5_sp_BamHI_ISW1a_80.bw	BamHI	ISW1a	S. pombe	0.8	5	no
Rep5_ec_BamHI_Fun30_80.bw	BamHI	Fun30	E. coli	0.8	5	no
Rep5_sc_BamHI_Fun30_80.bw	BamHI	Fun30	S. cerevisiae	0.8	5	no
Rep5_sp_BamHI_Fun30_80.bw	BamHI	Fun30	S. pombe	0.8	5	no
Rep5_ec_BamHI_INO80_80_refill.bw	BamHI	INO80	E. coli	0.8	5	yes
Rep5_sc_BamHI_INO80_80_refill.bw	BamHI	INO80	S. cerevisiae	0.8	5	yes
Rep5_sp_BamHI_INO80_80_refill.bw	BamHI	INO80	S. pombe	0.8	5	yes
Rep5_ec_BamHI_ISW1a_80_refill.bw	BamHI	ISW1a	E. coli	0.8	5	yes
Rep5_sc_BamHI_ISW1a_80_refill.bw	BamHI	ISW1a	S. cerevisiae	0.8	5	yes
Rep5_sp_BamHI_ISW1a_80_refill.bw	BamHI	ISW1a	S. pombe	0.8	5	yes
Rep5_ec_BamHI_ISW2_80_refill.bw	BamHI	ISW2	E. coli	0.8	5	yes
Rep5_sc_BamHI_ISW2_80_refill.bw	BamHI	ISW2	S. cerevisiae	0.8	5	yes
Rep5_sp_BamHI_ISW2_80_refill.bw	BamHI	ISW2	S. pombe	0.8	5	yes
Rep5_ec_Reb1_ISW2_40.bw	Reb1	ISW2	E. coli	0.4	5	no
Rep5_sc_Reb1_ISW2_40.bw	Reb1	ISW2	S. cerevisiae	0.4	5	no
Rep5_sp_Reb1_ISW2_40.bw	Reb1	ISW2	S. pombe	0.4	5	no
Rep5_ec_BamHI_ISW2_40.bw	BamHI	ISW2	E. coli	0.4	5	no
Rep5_sc_BamHI_ISW2_40.bw	BamHI	ISW2	S. cerevisiae	0.4	5	no
Rep5_sp_BamHI_ISW2_40.bw	BamHI	ISW2	S. pombe	0.4	5	no
Rep5_ec_none_Chd1_80.bw	none	Chd1	E. coli	0.8	5	no
Rep5_sc_none_Chd1_80.bw	none	Chd1	S. cerevisiae	0.8	5	no
Rep5_sp_none_Chd1_80.bw	none	Chd1	S. pombe	0.8	5	no
Rep5_ec_Reb1_Chd1_80.bw	Reb1	Chd1	E. coli	0.8	5	no
Rep5_sc_Reb1_Chd1_80.bw	Reb1	Chd1	S. cerevisiae	0.8	5	no
Rep5_sp_Reb1_Chd1_80.bw	Reb1	Chd1	S. pombe	0.8	5	no
Rep5_ec_BamHI_Chd1_80.bw	BamHI	Chd1	E. coli	0.8	5	no
Rep5_sc_BamHI_Chd1_80.bw	BamHI	Chd1	S. cerevisiae	0.8	5	no
Rep5_sp_BamHI_Chd1_80.bw	BamHI	Chd1	S. pombe	0.8	5	no
Rep5_ec_Reb1_Chd1_80_refill.bw	Reb1	Chd1	E. coli	0.8	5	yes
Rep5_sc_Reb1_Chd1_80_refill.bw	Reb1	Chd1	S. cerevisiae	0.8	5	yes
Rep5_sp_Reb1_Chd1_80_refill.bw	Reb1	Chd1	S. pombe	0.8	5	yes
Rep5_ec_BamHI_Chd1_80_refill.bw	BamHI	Chd1	E. coli	0.8	5	yes
Rep5_sc_BamHI_Chd1_80_refill.bw	BamHI	Chd1	S. cerevisiae	0.8	5	yes
Rep5_sp_BamHI_Chd1_80_refill.bw	BamHI	Chd1	S. pombe	0.8	5	yes
Rep5_ec_Reb1_Chd1_40.bw	Reb1	Chd1	E. coli	0.4	5	no
Rep5_sc_Reb1_Chd1_40.bw	Reb1	Chd1	S. cerevisiae	0.4	5	no
Rep5_sp_Reb1_Chd1_40.bw	Reb1	Chd1	S. pombe	0.4	5	no
Rep5_ec_BamHI_Chd1_40.bw	BamHI	Chd1	E. coli	0.4	5	no
Rep5_sc_BamHI_Chd1_40.bw	BamHI	Chd1	S. cerevisiae	0.4	5	no
Rep5_sp_BamHI_Chd1_40.bw	BamHI	Chd1	S. pombe	0.4	5	no
Rep5_ec_Reb1_Chd1_20.bw	Reb1	Chd1	E. coli	0.2	5	no
Rep5_sc_Reb1_Chd1_20.bw	Reb1	Chd1	S. cerevisiae	0.2	5	no
Rep5_sp_Reb1_Chd1_20.bw	Reb1	Chd1	S. pombe	0.2	5	no
Rep5_ec_BamHI_Chd1_20.bw	BamHI	Chd1	E. coli	0.2	5	no
Rep5_sc_BamHI_Chd1_20.bw	BamHI	Chd1	S. cerevisiae	0.2	5	no
Rep5_sp_BamHI_Chd1_20.bw	BamHI	Chd1	S. pombe	0.2	5	no
Rep5_ec_none_Chd1_80_refill.bw	none	Chd1	E. coli	0.8	5	yes
Rep5_sc_none_Chd1_80_refill.bw	none	Chd1	S. cerevisiae	0.8	5	yes
Rep5_sp_none_Chd1_80_refill.bw	none	Chd1	S. pombe	0.8	5	yes
Rep5_ec_none_Chd1_40.bw	none	Chd1	E. coli	0.4	5	no
Rep5_sc_none_Chd1_40.bw	none	Chd1	S. cerevisiae	0.4	5	no
Rep5_sp_none_Chd1_40.bw	none	Chd1	S. pombe	0.4	5	no
Rep5_ec_none_Chd1_20.bw	none	Chd1	E. coli	0.2	5	no
Rep5_sc_none_Chd1_20.bw	none	Chd1	S. cerevisiae	0.2	5	no
Rep5_sp_none_Chd1_20.bw	none	Chd1	S. pombe	0.2	5	no
Rep6_sc_none_none_40.bw	none	none	S. cerevisiae	0.4	6	no
Rep6_sc_none_Fun30_40.bw	none	Fun30	S. cerevisiae	0.4	6	no
Rep6_sc_Reb1_Fun30_40.bw	Reb1	Fun30	S. cerevisiae	0.4	6	no
Rep6_sc_BamHI_Fun30_40.bw	BamHI	Fun30	S. cerevisiae	0.4	6	no
Rep1_sc_MNase_in vivo_BY4741.bw	in vivo	in vivo	BY4741 strain	NA	1	NA
Rep7_sc_Reb1_ct_40.bw	Reb1	ct	S. cerevisiae	0.4	7	no
Rep7_sc_none_ct_40.bw	none	ct	S. cerevisiae	0.4	7	no
Rep7_sc_Reb1_wt_40.bw	Reb1	wt	S. cerevisiae	0.4	7	no
Rep7_sc_none_wt_40.bw	none	wt	S. cerevisiae	0.4	7	no
Rep7_sc_none_none_40.bw	none	none	S. cerevisiae	0.4	7	no
Rep7_sc_Reb1_ct_80_refill.bw	Reb1	ct	S. cerevisiae	0.8	7	yes
Rep7_sc_none_ct_80_refill.bw	none	ct	S. cerevisiae	0.8	7	yes
Rep7_sc_BamHI_ct_80.bw	BamHI	ct	S. cerevisiae	0.8	7	no
Rep7_sc_Reb1_ct_80.bw	Reb1	ct	S. cerevisiae	0.8	7	no
Rep7_sc_none_ct_80.bw	none	ct	S. cerevisiae	0.8	7	no
Rep7_sc_Reb1_wt_80.bw	Reb1	wt	S. cerevisiae	0.8	7	no
Rep7_sc_none_wt_80.bw	none	wt	S. cerevisiae	0.8	7	no
Rep7_sc_none_none_80.bw	none	none	S. cerevisiae	0.8	7	no
Rep7_sc_BamHI_HQ2_40.bw	BamHI	HQ2	S. cerevisiae	0.4	7	no
Rep7_sc_BamHI_HQ1_40.bw	BamHI	HQ1	S. cerevisiae	0.4	7	no
Rep7_sc_BamHI_wt_40.bw	BamHI	wt	S. cerevisiae	0.4	7	no
Rep7_sc_BamHI_ct_40.bw	BamHI	ct	S. cerevisiae	0.4	7	no
Rep7_sc_BamHI_allQ_80.bw	BamHI	allQ	S. cerevisiae	0.8	7	no
Rep7_sc_BamHI_ct_80_refill.bw	BamHI	ct	S. cerevisiae	0.8	7	yes
Rep7_sc_BamHI_HQ1_80.bw	BamHI	HQ1	S. cerevisiae	0.8	7	no
Rep7_sc_BamHI_wt_80.bw	BamHI	wt	S. cerevisiae	0.8	7	no
Rep7_sc_BamHI_allQ_40.bw	BamHI	allQ	S. cerevisiae	0.4	7	no
Rep7_sc_none_HQ1_80.bw	none	HQ1	S. cerevisiae	0.8	7	no
Rep7_sc_none_HQ2_80.bw	none	HQ2	S. cerevisiae	0.8	7	no
Rep7_sc_none_allQ_80.bw	none	allQ	S. cerevisiae	0.8	7	no
Rep7_sc_Reb1_ct_40_refill.bw	Reb1	ct	S. cerevisiae	0.4	7	yes
Rep7_sc_BamHI_HQ2_80.bw	BamHI	HQ2	S. cerevisiae	0.8	7	no
Rep8_ec_none_HQ2_80.bw	none	HQ2	E. coli	0.8	8	no
Rep8_sc_none_HQ2_80.bw	none	HQ2	S. cerevisiae	0.8	8	no
Rep8_sp_none_HQ2_80.bw	none	HQ2	S. pombe	0.8	8	no
Rep8_ec_none_allQ_40.bw	none	allQ	E. coli	0.4	8	no
Rep8_sc_none_allQ_40.bw	none	allQ	S. cerevisiae	0.4	8	no
Rep8_sp_none_allQ_40.bw	none	allQ	S. pombe	0.4	8	no
Rep8_ec_none_allQ_80.bw	none	allQ	E. coli	0.8	8	no
Rep8_sc_none_allQ_80.bw	none	allQ	S. cerevisiae	0.8	8	no
Rep8_sp_none_allQ_80.bw	none	allQ	S. pombe	0.8	8	no
Rep8_ec_none_DNhp10_40.bw	none	DNhp10	E. coli	0.4	8	no
Rep8_sc_none_DNhp10_40.bw	none	DNhp10	S. cerevisiae	0.4	8	no
Rep8_sp_none_DNhp10_40.bw	none	DNhp10	S. pombe	0.4	8	no
Rep8_ec_none_DNhp10_80.bw	none	DNhp10	E. coli	0.8	8	no
Rep8_sc_none_DNhp10_80.bw	none	DNhp10	S. cerevisiae	0.8	8	no
Rep8_sp_none_DNhp10_80.bw	none	DNhp10	S. pombe	0.8	8	no
Rep8_ec_none_HMGII_40.bw	none	HMGII	E. coli	0.4	8	no
Rep8_sc_none_HMGII_40.bw	none	HMGII	S. cerevisiae	0.4	8	no
Rep8_sp_none_HMGII_40.bw	none	HMGII	S. pombe	0.4	8	no
Rep8_ec_Reb1_HQ1_80.bw	Reb1	HQ1	E. coli	0.8	8	no
Rep8_sc_Reb1_HQ1_80.bw	Reb1	HQ1	S. cerevisiae	0.8	8	no
Rep8_sp_Reb1_HQ1_80.bw	Reb1	HQ1	S. pombe	0.8	8	no
Rep8_ec_none_HQ1_20.bw	none	HQ1	E. coli	0.2	8	no
Rep8_sc_none_HQ1_20.bw	none	HQ1	S. cerevisiae	0.2	8	no
Rep8_sp_none_HQ1_20.bw	none	HQ1	S. pombe	0.2	8	no
Rep8_ec_none_HQ1_40.bw	none	HQ1	E. coli	0.4	8	no
Rep8_sc_none_HQ1_40.bw	none	HQ1	S. cerevisiae	0.4	8	no
Rep8_sp_none_HQ1_40.bw	none	HQ1	S. pombe	0.4	8	no
Rep8_ec_none_HQ1_80.bw	none	HQ1	E. coli	0.8	8	no
Rep8_sc_none_HQ1_80.bw	none	HQ1	S. cerevisiae	0.8	8	no
Rep8_sp_none_HQ1_80.bw	none	HQ1	S. pombe	0.8	8	no
Rep8_ec_none_HQ2_20.bw	none	HQ2	E. coli	0.2	8	no
Rep8_sc_none_HQ2_20.bw	none	HQ2	S. cerevisiae	0.2	8	no
Rep8_sp_none_HQ2_20.bw	none	HQ2	S. pombe	0.2	8	no
Rep8_ec_none_HQ2_40.bw	none	HQ2	E. coli	0.4	8	no
Rep8_sc_none_HQ2_40.bw	none	HQ2	S. cerevisiae	0.4	8	no
Rep8_sp_none_HQ2_40.bw	none	HQ2	S. pombe	0.4	8	no
Rep8_ec_Reb1_HQ1_20.bw	Reb1	HQ1	E. coli	0.2	8	no
Rep8_sc_Reb1_HQ1_20.bw	Reb1	HQ1	S. cerevisiae	0.2	8	no
Rep8_sp_Reb1_HQ1_20.bw	Reb1	HQ1	S. pombe	0.2	8	no
Rep8_ec_Reb1_HQ1_40.bw	Reb1	HQ1	E. coli	0.4	8	no
Rep8_sc_Reb1_HQ1_40.bw	Reb1	HQ1	S. cerevisiae	0.4	8	no
Rep8_sp_Reb1_HQ1_40.bw	Reb1	HQ1	S. pombe	0.4	8	no
Rep8_ec_Reb1_HQ2_40.bw	Reb1	HQ2	E. coli	0.4	8	no
Rep8_sc_Reb1_HQ2_40.bw	Reb1	HQ2	S. cerevisiae	0.4	8	no
Rep8_sp_Reb1_HQ2_40.bw	Reb1	HQ2	S. pombe	0.4	8	no
Rep8_ec_Reb1_HQ2_80.bw	Reb1	HQ2	E. coli	0.8	8	no
Rep8_sc_Reb1_HQ2_80.bw	Reb1	HQ2	S. cerevisiae	0.8	8	no
Rep8_sp_Reb1_HQ2_80.bw	Reb1	HQ2	S. pombe	0.8	8	no
Rep8_ec_Reb1_allQ_40.bw	Reb1	allQ	E. coli	0.4	8	no
Rep8_sc_Reb1_allQ_40.bw	Reb1	allQ	S. cerevisiae	0.4	8	no
Rep8_sp_Reb1_allQ_40.bw	Reb1	allQ	S. pombe	0.4	8	no
Rep8_ec_Reb1_allQ_80.bw	Reb1	allQ	E. coli	0.8	8	no
Rep8_sc_Reb1_allQ_80.bw	Reb1	allQ	S. cerevisiae	0.8	8	no
Rep8_sp_Reb1_allQ_80.bw	Reb1	allQ	S. pombe	0.8	8	no
Rep8_ec_Reb1_DNhp10_40.bw	Reb1	DNhp10	E. coli	0.4	8	no
Rep8_sc_Reb1_DNhp10_40.bw	Reb1	DNhp10	S. cerevisiae	0.4	8	no
Rep8_sp_Reb1_DNhp10_40.bw	Reb1	DNhp10	S. pombe	0.4	8	no
Rep8_ec_Reb1_DNhp10_80.bw	Reb1	DNhp10	E. coli	0.8	8	no
Rep8_sc_Reb1_DNhp10_80.bw	Reb1	DNhp10	S. cerevisiae	0.8	8	no
Rep8_sp_Reb1_DNhp10_80.bw	Reb1	DNhp10	S. pombe	0.8	8	no
Rep8_ec_Reb1_HMGII_40.bw	Reb1	HMGII	E. coli	0.4	8	no
Rep8_sc_Reb1_HMGII_40.bw	Reb1	HMGII	S. cerevisiae	0.4	8	no
Rep8_sp_Reb1_HMGII_40.bw	Reb1	HMGII	S. pombe	0.4	8	no
Rep8_ec_Reb1_HMGII_80.bw	Reb1	HMGII	E. coli	0.8	8	no
Rep8_sc_Reb1_HMGII_80.bw	Reb1	HMGII	S. cerevisiae	0.8	8	no
Rep8_sp_Reb1_HMGII_80.bw	Reb1	HMGII	S. pombe	0.8	8	no
Rep8_ec_BamHI_HQ1_20.bw	BamHI	HQ1	E. coli	0.2	8	no
Rep8_sc_BamHI_HQ1_20.bw	BamHI	HQ1	S. cerevisiae	0.2	8	no
Rep8_sp_BamHI_HQ1_20.bw	BamHI	HQ1	S. pombe	0.2	8	no
Rep8_ec_BamHI_HQ1_40.bw	BamHI	HQ1	E. coli	0.4	8	no
Rep8_sc_BamHI_HQ1_40.bw	BamHI	HQ1	S. cerevisiae	0.4	8	no
Rep8_sp_BamHI_HQ1_40.bw	BamHI	HQ1	S. pombe	0.4	8	no
Rep8_ec_BamHI_HQ2_40.bw	BamHI	HQ2	E. coli	0.4	8	no
Rep8_sc_BamHI_HQ2_40.bw	BamHI	HQ2	S. cerevisiae	0.4	8	no
Rep8_sp_BamHI_HQ2_40.bw	BamHI	HQ2	S. pombe	0.4	8	no
Rep8_ec_BamHI_HQ2_80.bw	BamHI	HQ2	E. coli	0.8	8	no
Rep8_sc_BamHI_HQ2_80.bw	BamHI	HQ2	S. cerevisiae	0.8	8	no
Rep8_sp_BamHI_HQ2_80.bw	BamHI	HQ2	S. pombe	0.8	8	no
Rep8_ec_BamHI_allQ_40.bw	BamHI	allQ	E. coli	0.4	8	no
Rep8_sc_BamHI_allQ_40.bw	BamHI	allQ	S. cerevisiae	0.4	8	no
Rep8_sp_BamHI_allQ_40.bw	BamHI	allQ	S. pombe	0.4	8	no
Rep8_ec_BamHI_allQ_80.bw	BamHI	allQ	E. coli	0.8	8	no
Rep8_sc_BamHI_allQ_80.bw	BamHI	allQ	S. cerevisiae	0.8	8	no
Rep8_sp_BamHI_allQ_80.bw	BamHI	allQ	S. pombe	0.8	8	no
Rep8_ec_BamHI_DNhp10_40.bw	BamHI	DNhp10	E. coli	0.4	8	no
Rep8_sc_BamHI_DNhp10_40.bw	BamHI	DNhp10	S. cerevisiae	0.4	8	no
Rep8_sp_BamHI_DNhp10_40.bw	BamHI	DNhp10	S. pombe	0.4	8	no
Rep8_ec_BamHI_DNhp10_80.bw	BamHI	DNhp10	E. coli	0.8	8	no
Rep8_sc_BamHI_DNhp10_80.bw	BamHI	DNhp10	S. cerevisiae	0.8	8	no
Rep8_sp_BamHI_DNhp10_80.bw	BamHI	DNhp10	S. pombe	0.8	8	no
Rep8_ec_BamHI_HMGII_40.bw	BamHI	HMGII	E. coli	0.4	8	no
Rep8_sc_BamHI_HMGII_40.bw	BamHI	HMGII	S. cerevisiae	0.4	8	no
Rep8_sp_BamHI_HMGII_40.bw	BamHI	HMGII	S. pombe	0.4	8	no
Rep8_ec_BamHI_HMGII_80.bw	BamHI	HMGII	E. coli	0.8	8	no
Rep8_sc_BamHI_HMGII_80.bw	BamHI	HMGII	S. cerevisiae	0.8	8	no
Rep8_sp_BamHI_HMGII_80.bw	BamHI	HMGII	S. pombe	0.8	8	no
Rep9_sc_Reb1_wt_20.bw	Reb1	wt	S. cerevisiae	0.2	9	no
Rep9_sc_Reb1_wt_40.bw	Reb1	wt	S. cerevisiae	0.4	9	no
Rep9_sc_Reb1_wt_80.bw	Reb1	wt	S. cerevisiae	0.8	9	no
Rep9_sc_Reb1_HQ1_20.bw	Reb1	HQ1	S. cerevisiae	0.2	9	no
Rep9_sc_Reb1_HQ1_40.bw	Reb1	HQ1	S. cerevisiae	0.4	9	no
Rep9_sc_Reb1_HQ1_80.bw	Reb1	HQ1	S. cerevisiae	0.8	9	no
Rep9_sc_Reb1_HQ2_20.bw	Reb1	HQ2	S. cerevisiae	0.2	9	no
Rep9_sc_Reb1_HQ2_40.bw	Reb1	HQ2	S. cerevisiae	0.4	9	no
Rep9_sc_Reb1_HQ2_80.bw	Reb1	HQ2	S. cerevisiae	0.8	9	no
Rep9_sc_Reb1_DN-Ino80_20.bw	Reb1	DN-Ino80	S. cerevisiae	0.2	9	no
Rep9_sc_Reb1_DN-Ino80_40.bw	Reb1	DN-Ino80	S. cerevisiae	0.4	9	no
Rep9_sc_Reb1_DN-Ino80_80.bw	Reb1	DN-Ino80	S. cerevisiae	0.8	9	no
Rep9_sc_Reb1_DNhp10_20.bw	Reb1	DNhp10	S. cerevisiae	0.2	9	no
Rep9_sc_Reb1_DNhp10_40.bw	Reb1	DNhp10	S. cerevisiae	0.4	9	no
Rep9_sc_Reb1_DNhp10_80.bw	Reb1	DNhp10	S. cerevisiae	0.8	9	no
Rep9_sc_Reb1_HMGII_20.bw	Reb1	HMGII	S. cerevisiae	0.2	9	no
Rep9_sc_Reb1_HMGII_40.bw	Reb1	HMGII	S. cerevisiae	0.4	9	no
Rep9_sc_Reb1_HMGII_80.bw	Reb1	HMGII	S. cerevisiae	0.8	9	no
Rep9_sc_Reb1_HMGII-HQ1_20.bw	Reb1	HMGII-HQ1	S. cerevisiae	0.2	9	no
Rep9_sc_Reb1_HMGII-HQ1_40.bw	Reb1	HMGII-HQ1	S. cerevisiae	0.4	9	no
Rep9_sc_Reb1_HMGII-HQ1_80.bw	Reb1	HMGII-HQ1	S. cerevisiae	0.8	9	no
Rep9_sc_Reb1_HMGII-HQ2_20.bw	Reb1	HMGII-HQ2	S. cerevisiae	0.2	9	no
Rep9_sc_Reb1_HMGII-HQ2_40.bw	Reb1	HMGII-HQ2	S. cerevisiae	0.4	9	no
Rep9_sc_Reb1_HMGII-HQ2_80.bw	Reb1	HMGII-HQ2	S. cerevisiae	0.8	9	no
Rep9_sc_Reb1_ct_20.bw	Reb1	ct	S. cerevisiae	0.2	9	no
Rep9_sc_Reb1_ct_40.bw	Reb1	ct	S. cerevisiae	0.4	9	no
Rep9_sc_Reb1_ct_80.bw	Reb1	ct	S. cerevisiae	0.8	9	no
Rep9_sc_Reb1_wt_40_refill.bw	Reb1	wt	S. cerevisiae	0.4	9	yes
Rep9_sc_Reb1_HQ1_40_refill.bw	Reb1	HQ1	S. cerevisiae	0.4	9	yes
Rep9_sc_Reb1_HQ2_40_refill.bw	Reb1	HQ2	S. cerevisiae	0.4	9	yes
Rep9_sc_Reb1_HMGII-HQ1_40_refill.bw	Reb1	HMGII-HQ1	S. cerevisiae	0.4	9	yes
Rep9_sc_Reb1_HMGII-HQ2_40_refill.bw	Reb1	HMGII-HQ2	S. cerevisiae	0.4	9	yes
Rep9_sc_BamHI_wt_20.bw	BamHI	wt	S. cerevisiae	0.2	9	no
Rep9_sc_BamHI_wt_40.bw	BamHI	wt	S. cerevisiae	0.4	9	no
Rep9_sc_BamHI_wt_80.bw	BamHI	wt	S. cerevisiae	0.8	9	no
Rep9_sc_BamHI_HQ1_20.bw	BamHI	HQ1	S. cerevisiae	0.2	9	no
Rep9_sc_BamHI_HQ1_40.bw	BamHI	HQ1	S. cerevisiae	0.4	9	no
Rep9_sc_BamHI_HQ1_80.bw	BamHI	HQ1	S. cerevisiae	0.8	9	no
Rep9_sc_BamHI_HQ2_20.bw	BamHI	HQ2	S. cerevisiae	0.2	9	no
Rep9_sc_BamHI_HQ2_40.bw	BamHI	HQ2	S. cerevisiae	0.4	9	no
Rep9_sc_BamHI_HQ2_80.bw	BamHI	HQ2	S. cerevisiae	0.8	9	no
Rep9_sc_BamHI_DN-Ino80_20.bw	BamHI	DN-Ino80	S. cerevisiae	0.2	9	no
Rep9_sc_BamHI_DN-Ino80_40.bw	BamHI	DN-Ino80	S. cerevisiae	0.4	9	no
Rep9_sc_BamHI_DN-Ino80_80.bw	BamHI	DN-Ino80	S. cerevisiae	0.8	9	no
Rep9_sc_BamHI_DNhp10_20.bw	BamHI	DNhp10	S. cerevisiae	0.2	9	no
Rep9_sc_BamHI_DNhp10_40.bw	BamHI	DNhp10	S. cerevisiae	0.4	9	no
Rep9_sc_BamHI_DNhp10_80.bw	BamHI	DNhp10	S. cerevisiae	0.8	9	no
Rep9_sc_BamHI_HMGII_20.bw	BamHI	HMGII	S. cerevisiae	0.2	9	no
Rep9_sc_BamHI_HMGII_40.bw	BamHI	HMGII	S. cerevisiae	0.4	9	no
Rep9_sc_BamHI_HMGII_80.bw	BamHI	HMGII	S. cerevisiae	0.8	9	no
Rep9_sc_BamHI_HMGII-HQ1_20.bw	BamHI	HMGII-HQ1	S. cerevisiae	0.2	9	no
Rep9_sc_BamHI_HMGII-HQ1_40.bw	BamHI	HMGII-HQ1	S. cerevisiae	0.4	9	no
Rep9_sc_BamHI_HMGII-HQ1_80.bw	BamHI	HMGII-HQ1	S. cerevisiae	0.8	9	no
Rep9_sc_BamHI_HMGII-HQ2_20.bw	BamHI	HMGII-HQ2	S. cerevisiae	0.2	9	no
Rep9_sc_BamHI_HMGII-HQ2_40.bw	BamHI	HMGII-HQ2	S. cerevisiae	0.4	9	no
Rep9_sc_BamHI_HMGII-HQ2_80.bw	BamHI	HMGII-HQ2	S. cerevisiae	0.8	9	no
Rep9_sc_BamHI_ct_20.bw	BamHI	ct	S. cerevisiae	0.2	9	no
Rep9_sc_BamHI_ct_40.bw	BamHI	ct	S. cerevisiae	0.4	9	no
Rep9_sc_BamHI_ct_80.bw	BamHI	ct	S. cerevisiae	0.8	9	no
Rep9_sc_BamHI_wt_40_refill.bw	BamHI	wt	S. cerevisiae	0.4	9	yes
Rep9_sc_BamHI_HQ1_40_refill.bw	BamHI	HQ1	S. cerevisiae	0.4	9	yes
Rep9_sc_BamHI_HQ2_40_refill.bw	BamHI	HQ2	S. cerevisiae	0.4	9	yes
Rep9_sc_BamHI_HMGII-HQ1_40_refill.bw	BamHI	HMGII-HQ1	S. cerevisiae	0.4	9	yes
Rep9_sc_BamHI_HMGII-HQ2_40_refill.bw	BamHI	HMGII-HQ2	S. cerevisiae	0.4	9	yes
Rep9_sc_none_none_20.bw	none	none	S. cerevisiae	0.2	9	no
Rep9_sc_none_none_40.bw	none	none	S. cerevisiae	0.4	9	no
Rep9_sc_none_none_80.bw	none	none	S. cerevisiae	0.8	9	no
Rep9_sc_none_wt_20.bw	none	wt	S. cerevisiae	0.2	9	no
Rep9_sc_none_wt_40.bw	none	wt	S. cerevisiae	0.4	9	no
Rep9_sc_none_wt_80.bw	none	wt	S. cerevisiae	0.8	9	no
Rep9_sc_none_HQ1_20.bw	none	HQ1	S. cerevisiae	0.2	9	no
Rep9_sc_none_HQ1_40.bw	none	HQ1	S. cerevisiae	0.4	9	no
Rep9_sc_none_HQ1_80.bw	none	HQ1	S. cerevisiae	0.8	9	no
Rep9_sc_none_HQ2_20.bw	none	HQ2	S. cerevisiae	0.2	9	no
Rep9_sc_none_HQ2_40.bw	none	HQ2	S. cerevisiae	0.4	9	no
Rep9_sc_none_HQ2_80.bw	none	HQ2	S. cerevisiae	0.8	9	no
Rep9_sc_none_DN-Ino80_20.bw	none	DN-Ino80	S. cerevisiae	0.2	9	no
Rep9_sc_none_DN-Ino80_40.bw	none	DN-Ino80	S. cerevisiae	0.4	9	no
Rep9_sc_none_DN-Ino80_80.bw	none	DN-Ino80	S. cerevisiae	0.8	9	no
Rep9_sc_none_DNhp10_20.bw	none	DNhp10	S. cerevisiae	0.2	9	no
Rep9_sc_none_DNhp10_40.bw	none	DNhp10	S. cerevisiae	0.4	9	no
Rep9_sc_none_DNhp10_80.bw	none	DNhp10	S. cerevisiae	0.8	9	no
Rep9_sc_none_HMGII_20.bw	none	HMGII	S. cerevisiae	0.2	9	no
Rep9_sc_none_HMGII_40.bw	none	HMGII	S. cerevisiae	0.4	9	no
Rep9_sc_none_HMGII_80.bw	none	HMGII	S. cerevisiae	0.8	9	no
Rep9_sc_none_HMGII-HQ1_20.bw	none	HMGII-HQ1	S. cerevisiae	0.2	9	no
Rep9_sc_none_HMGII-HQ1_40.bw	none	HMGII-HQ1	S. cerevisiae	0.4	9	no
Rep9_sc_none_HMGII-HQ1_80.bw	none	HMGII-HQ1	S. cerevisiae	0.8	9	no
Rep9_sc_none_HMGII-HQ2_20.bw	none	HMGII-HQ2	S. cerevisiae	0.2	9	no
Rep9_sc_none_HMGII-HQ2_40.bw	none	HMGII-HQ2	S. cerevisiae	0.4	9	no
Rep9_sc_none_HMGII-HQ2_80.bw	none	HMGII-HQ2	S. cerevisiae	0.8	9	no
Rep9_sc_none_ct_20.bw	none	ct	S. cerevisiae	0.2	9	no
Rep9_sc_none_ct_40.bw	none	ct	S. cerevisiae	0.4	9	no
Rep9_sc_none_ct_80.bw	none	ct	S. cerevisiae	0.8	9	no
Rep10_sc_Reb1_wt_20.bw	Reb1	wt	S. cerevisiae	0.2	10	no
Rep10_sc_Reb1_wt_40.bw	Reb1	wt	S. cerevisiae	0.4	10	no
Rep10_sc_Reb1_wt_80.bw	Reb1	wt	S. cerevisiae	0.8	10	no
Rep10_sc_Reb1_HQ1_20.bw	Reb1	HQ1	S. cerevisiae	0.2	10	no
Rep10_sc_Reb1_HQ1_40.bw	Reb1	HQ1	S. cerevisiae	0.4	10	no
Rep10_sc_Reb1_HQ1_80.bw	Reb1	HQ1	S. cerevisiae	0.8	10	no
Rep10_sc_Reb1_HQ2_20.bw	Reb1	HQ2	S. cerevisiae	0.2	10	no
Rep10_sc_Reb1_HQ2_40.bw	Reb1	HQ2	S. cerevisiae	0.4	10	no
Rep10_sc_Reb1_HQ2_80.bw	Reb1	HQ2	S. cerevisiae	0.8	10	no
Rep10_sc_Reb1_allQ_20.bw	Reb1	allQ	S. cerevisiae	0.2	10	no
Rep10_sc_Reb1_allQ_40.bw	Reb1	allQ	S. cerevisiae	0.4	10	no
Rep10_sc_Reb1_allQ_80.bw	Reb1	allQ	S. cerevisiae	0.8	10	no
Rep10_sc_Reb1_DNhp10_20.bw	Reb1	DNhp10	S. cerevisiae	0.2	10	no
Rep10_sc_Reb1_DNhp10_40.bw	Reb1	DNhp10	S. cerevisiae	0.4	10	no
Rep10_sc_Reb1_DNhp10_80.bw	Reb1	DNhp10	S. cerevisiae	0.8	10	no
Rep10_sc_Reb1_HMGII_20.bw	Reb1	HMGII	S. cerevisiae	0.2	10	no
Rep10_sc_Reb1_HMGII_40.bw	Reb1	HMGII	S. cerevisiae	0.4	10	no
Rep10_sc_Reb1_HMGII_80.bw	Reb1	HMGII	S. cerevisiae	0.8	10	no
Rep10_sc_Reb1_HMGII-HQ1_20.bw	Reb1	HMGII-HQ1	S. cerevisiae	0.2	10	no
Rep10_sc_Reb1_HMGII-HQ1_40.bw	Reb1	HMGII-HQ1	S. cerevisiae	0.4	10	no
Rep10_sc_Reb1_HMGII-HQ1_80.bw	Reb1	HMGII-HQ1	S. cerevisiae	0.8	10	no
Rep10_sc_Reb1_HMGII-HQ2_20.bw	Reb1	HMGII-HQ2	S. cerevisiae	0.2	10	no
Rep10_sc_Reb1_HMGII-HQ2_40.bw	Reb1	HMGII-HQ2	S. cerevisiae	0.4	10	no
Rep10_sc_Reb1_HMGII-HQ2_80.bw	Reb1	HMGII-HQ2	S. cerevisiae	0.8	10	no
Rep10_sc_Reb1_ct_20.bw	Reb1	ct	S. cerevisiae	0.2	10	no
Rep10_sc_Reb1_ct_40.bw	Reb1	ct	S. cerevisiae	0.4	10	no
Rep10_sc_Reb1_ct_80.bw	Reb1	ct	S. cerevisiae	0.8	10	no
Rep10_sc_Reb1_none_20.bw	Reb1	none	S. cerevisiae	0.2	10	no
Rep10_sc_Reb1_none_40.bw	Reb1	none	S. cerevisiae	0.4	10	no
Rep10_sc_Reb1_none_80.bw	Reb1	none	S. cerevisiae	0.8	10	no
Rep10_sc_Reb1_none_90.bw	Reb1	none	S. cerevisiae	0.9	10	no
Rep10_sc_Reb1_none_100.bw	Reb1	none	S. cerevisiae	1	10	no
Rep10_sc_Reb1_wt_90.bw	Reb1	wt	S. cerevisiae	0.9	10	no
Rep10_sc_Reb1_wt_100.bw	Reb1	wt	S. cerevisiae	1	10	no
Rep10_sc_Reb1_ct_90.bw	Reb1	ct	S. cerevisiae	0.9	10	no
Rep10_sc_Reb1_ct_100.bw	Reb1	ct	S. cerevisiae	1	10	no
Rep10_sc_Reb1_DN-Ino80_20.bw	Reb1	DN-Ino80	S. cerevisiae	0.2	10	no
Rep10_sc_Reb1_DN-Ino80_40.bw	Reb1	DN-Ino80	S. cerevisiae	0.4	10	no
Rep10_sc_Reb1_DN-Ino80_80.bw	Reb1	DN-Ino80	S. cerevisiae	0.8	10	no
Rep10_sc_BamHI_wt_20.bw	BamHI	wt	S. cerevisiae	0.2	10	no
Rep10_sc_BamHI_wt_40.bw	BamHI	wt	S. cerevisiae	0.4	10	no
Rep10_sc_BamHI_wt_80.bw	BamHI	wt	S. cerevisiae	0.8	10	no
Rep10_sc_BamHI_HQ1_20.bw	BamHI	HQ1	S. cerevisiae	0.2	10	no
Rep10_sc_BamHI_HQ1_40.bw	BamHI	HQ1	S. cerevisiae	0.4	10	no
Rep10_sc_BamHI_HQ1_80.bw	BamHI	HQ1	S. cerevisiae	0.8	10	no
Rep10_sc_BamHI_HQ2_20.bw	BamHI	HQ2	S. cerevisiae	0.2	10	no
Rep10_sc_BamHI_HQ2_40.bw	BamHI	HQ2	S. cerevisiae	0.4	10	no
Rep10_sc_BamHI_HQ2_80.bw	BamHI	HQ2	S. cerevisiae	0.8	10	no
Rep10_sc_BamHI_allQ_20.bw	BamHI	allQ	S. cerevisiae	0.2	10	no
Rep10_sc_BamHI_allQ_40.bw	BamHI	allQ	S. cerevisiae	0.4	10	no
Rep10_sc_BamHI_allQ_80.bw	BamHI	allQ	S. cerevisiae	0.8	10	no
Rep10_sc_BamHI_DNhp10_20.bw	BamHI	DNhp10	S. cerevisiae	0.2	10	no
Rep10_sc_BamHI_DNhp10_40.bw	BamHI	DNhp10	S. cerevisiae	0.4	10	no
Rep10_sc_BamHI_DNhp10_80.bw	BamHI	DNhp10	S. cerevisiae	0.8	10	no
Rep10_sc_BamHI_HMGII_20.bw	BamHI	HMGII	S. cerevisiae	0.2	10	no
Rep10_sc_BamHI_HMGII_40.bw	BamHI	HMGII	S. cerevisiae	0.4	10	no
Rep10_sc_BamHI_HMGII_80.bw	BamHI	HMGII	S. cerevisiae	0.8	10	no
Rep10_sc_BamHI_HMGII-HQ1_20.bw	BamHI	HMGII-HQ1	S. cerevisiae	0.2	10	no
Rep10_sc_BamHI_HMGII-HQ1_40.bw	BamHI	HMGII-HQ1	S. cerevisiae	0.4	10	no
Rep10_sc_BamHI_HMGII-HQ1_80.bw	BamHI	HMGII-HQ1	S. cerevisiae	0.8	10	no
Rep10_sc_BamHI_HMGII-HQ2_20.bw	BamHI	HMGII-HQ2	S. cerevisiae	0.2	10	no
Rep10_sc_BamHI_HMGII-HQ2_40.bw	BamHI	HMGII-HQ2	S. cerevisiae	0.4	10	no
Rep10_sc_BamHI_HMGII-HQ2_80.bw	BamHI	HMGII-HQ2	S. cerevisiae	0.8	10	no
Rep10_sc_BamHI_ct_20.bw	BamHI	ct	S. cerevisiae	0.2	10	no
Rep10_sc_BamHI_ct_40.bw	BamHI	ct	S. cerevisiae	0.4	10	no
Rep10_sc_BamHI_ct_80.bw	BamHI	ct	S. cerevisiae	0.8	10	no
Rep10_sc_BamHI_none_20.bw	BamHI	none	S. cerevisiae	0.2	10	no
Rep10_sc_BamHI_none_40.bw	BamHI	none	S. cerevisiae	0.4	10	no
Rep10_sc_BamHI_none_80.bw	BamHI	none	S. cerevisiae	0.8	10	no
Rep10_sc_BamHI_none_90.bw	BamHI	none	S. cerevisiae	0.9	10	no
Rep10_sc_BamHI_none_100.bw	BamHI	none	S. cerevisiae	1	10	no
Rep10_sc_BamHI_wt_90.bw	BamHI	wt	S. cerevisiae	0.9	10	no
Rep10_sc_BamHI_wt_100.bw	BamHI	wt	S. cerevisiae	1	10	no
Rep10_sc_BamHI_ct_90.bw	BamHI	ct	S. cerevisiae	0.9	10	no
Rep10_sc_BamHI_ct_100.bw	BamHI	ct	S. cerevisiae	1	10	no
Rep10_sc_BamHI_DN-Ino80_20.bw	BamHI	DN-Ino80	S. cerevisiae	0.2	10	no
Rep10_sc_BamHI_DN-Ino80_40.bw	BamHI	DN-Ino80	S. cerevisiae	0.4	10	no
Rep10_sc_BamHI_DN-Ino80_80.bw	BamHI	DN-Ino80	S. cerevisiae	0.8	10	no
Rep10_sc_none_wt_20.bw	none	wt	S. cerevisiae	0.2	10	no
Rep10_sc_none_wt_40.bw	none	wt	S. cerevisiae	0.4	10	no
Rep10_sc_none_wt_80.bw	none	wt	S. cerevisiae	0.8	10	no
Rep10_sc_none_HQ1_20.bw	none	HQ1	S. cerevisiae	0.2	10	no
Rep10_sc_none_HQ1_40.bw	none	HQ1	S. cerevisiae	0.4	10	no
Rep10_sc_none_HQ1_80.bw	none	HQ1	S. cerevisiae	0.8	10	no
Rep10_sc_none_HQ2_20.bw	none	HQ2	S. cerevisiae	0.2	10	no
Rep10_sc_none_HQ2_40.bw	none	HQ2	S. cerevisiae	0.4	10	no
Rep10_sc_none_HQ2_80.bw	none	HQ2	S. cerevisiae	0.8	10	no
Rep10_sc_none_allQ_20.bw	none	allQ	S. cerevisiae	0.2	10	no
Rep10_sc_none_allQ_40.bw	none	allQ	S. cerevisiae	0.4	10	no
Rep10_sc_none_allQ_80.bw	none	allQ	S. cerevisiae	0.8	10	no
Rep10_sc_none_DNhp10_20.bw	none	DNhp10	S. cerevisiae	0.2	10	no
Rep10_sc_none_DNhp10_40.bw	none	DNhp10	S. cerevisiae	0.4	10	no
Rep10_sc_none_DNhp10_80.bw	none	DNhp10	S. cerevisiae	0.8	10	no
Rep10_sc_none_HMGII_20.bw	none	HMGII	S. cerevisiae	0.2	10	no
Rep10_sc_none_HMGII_40.bw	none	HMGII	S. cerevisiae	0.4	10	no
Rep10_sc_none_HMGII_80.bw	none	HMGII	S. cerevisiae	0.8	10	no
Rep10_sc_none_HMGII-HQ1_20.bw	none	HMGII-HQ1	S. cerevisiae	0.2	10	no
Rep10_sc_none_HMGII-HQ1_40.bw	none	HMGII-HQ1	S. cerevisiae	0.4	10	no
Rep10_sc_none_HMGII-HQ1_80.bw	none	HMGII-HQ1	S. cerevisiae	0.8	10	no
Rep10_sc_none_HMGII-HQ2_20.bw	none	HMGII-HQ2	S. cerevisiae	0.2	10	no
Rep10_sc_none_HMGII-HQ2_40.bw	none	HMGII-HQ2	S. cerevisiae	0.4	10	no
Rep10_sc_none_HMGII-HQ2_80.bw	none	HMGII-HQ2	S. cerevisiae	0.8	10	no
Rep10_sc_none_ct_20.bw	none	ct	S. cerevisiae	0.2	10	no
Rep10_sc_none_ct_40.bw	none	ct	S. cerevisiae	0.4	10	no
Rep10_sc_none_ct_80.bw	none	ct	S. cerevisiae	0.8	10	no
Rep10_sc_none_none_20.bw	none	none	S. cerevisiae	0.2	10	no
Rep10_sc_none_none_40.bw	none	none	S. cerevisiae	0.4	10	no
Rep10_sc_none_none_80.bw	none	none	S. cerevisiae	0.8	10	no
Rep10_sc_none_none_90.bw	none	none	S. cerevisiae	0.9	10	no
Rep10_sc_none_DN-Ino80_20.bw	none	DN-Ino80	S. cerevisiae	0.2	10	no
Rep10_sc_none_DN-Ino80_40.bw	none	DN-Ino80	S. cerevisiae	0.4	10	no
Rep10_sc_none_DN-Ino80_80.bw	none	DN-Ino80	S. cerevisiae	0.8	10	no
