# Supplementary material for: Ruler elements in chromatin remodelers set nucleosome array spacing and phasing
Source: Nat Commun. 2021 May 28;12:3232. doi: 10.1038/s41467-021-23015-0 (PMC8163753; doi:10.1038/s41467-021-23015-0)
Supplement: Supplementary file 6 — Source Data [file 41467_2021_23015_MOESM6_ESM.xlsx]

## Sheet: Figure 1b
	Boxed lanes correspond to Fig. 1b

## Sheet: Supplementary Figure 1a
											Chd1/FACT

## Sheet: Supplementary Figure 6
20nM 0N80 nucleosome
																										0
